# Supplementary material for: Role of the ribosome-associated protein PY in the cold-shock response of Escherichia coli
Source: Microbiologyopen. 2013 Feb 19;2(2):293–307. doi: 10.1002/mbo3.68 (PMC3633353; doi:10.1002/mbo3.68)
Supplement: Supplementary file 2 [file mbo30002-0293-SD2.txt]

 1
Supporting Information 
 
 
Role of the ribosome-associated protein PY in the cold-
shock response of Escherichia coli
 
Fabio Di Pietro1, Anna Brandi1, Nadire Dzeladini1, Attilio Fabbretti1, Thomas 
Carzaniga2, Lolita Piersimoni3 ,Cynthia L. Pon1 and Anna Maria Giuliodori1 
 
 
1 Laboratory of Genetics, School of Biosciencesand Biotechnology, University of Camerino, 62032 
Camerino (MC), Italy 
2 Dipartimento di Bioscienze, Università degli Studi di  Milano, 20133 Milan, Italy. 
3Present address: Department of Molecular, Cellular and Developmental Biology, University of 
Michigan, Ann Arbor, Michigan 48109, USA 
 
 
 
 
 
 
 
 
 
 
 
 
 
 
 
 
 
Corresponding author:  
 
Anna Maria Giuliodori 
Laboratory of Molecular Biology and Biotechnology  
School of Biosciences and Biotechnology 
University of Camerino,  
62032 Camerino (MC), Italy 
Tel  +39 0737 403251 
Fax  +39 0737 403290 
e-mail: annamaria.giuliodori@unicam.it  2
300
500
700
A B
 
 
 
 
 
 
 
 
 
 
 
 
 
 
 
 
 
 
 
 
 
 
 
 
 
 
 
 
 
Fig. S1. Assessment of MRE600 ΔyfiA mutation. (A) PCR of yfiA locus. Lane 1: 100 bp 
DNA ladder (Fermentas); lane 2: amplification of the E. coli wt yfiA locus; lane 3: 
amplification of the yfiA locus after recombination with a kanamycin cassette (yfiA::kan); 
lane 4: amplification of the yfiA locus after kanamycin cassette excision (ΔyfiA). (B) 2D-gel 
electrophoresis analysis of 70S ribosomal proteins isolated from E. coli MRE600 wt (left)
and ΔyfiA cells (right) grown at 37°C (upper panels)or subjected to 60 min cold-shock 
(lower panels). The spot corresponding to protein PY is circled.  
Further details are given in Experimental procedures. 
 
 
 
 
 
  3
0
50
100
150
200
ΔyfiA
wt
B
an
d
inte
ns
it
y
(A
.U
.)
0
0
50
100
150
200
200 400 600 800 1000 1200 1400
Migration distance (pixel)
Ba
n
d
in
te
ns
it
y
(A
.U
.)
0 200 400 600 800 1000 1200 1400
Migrat ion distance (pixel)
0 200 400 600 800 1000 1200 1400
Migrat ion distance (pixel)
0 hr 0.5 hr 1 hr
1.5 hr 2.5 hr 4 hr
PAGE 7%
0
50
100
150
200
250
ΔyfiA
wt
B
and
in
te
ns
it
y
(A
.U
.)
0 200 400 600 800 1000 1200 1400
0
50
100
150
200
250
Migration distance (pixel)
B
and
in
te
ns
it
y
(A
.U
.)
0 200 400 600 800 1000 1200 1400
Migrat ion distance (pixel)
0 200 400 600 800 1000 1200 1400
Migration distance (pixel)
PAGE 15%
0 hr 0.5 hr 1 hr
2 hr 4 hr2.5 hr
PAGE 10%
0
50
100
150
200
250
ΔyfiA
wt
B
and
in
te
ns
it
y
(A
.U
.)
0 200 400 600 800 1000 1200 1400
0
50
100
150
200
250
Migrat ion distance (pixel)
B
and
in
te
ns
it
y
(A
.U
.)
0 200 400 600 800 1000 1200 1400
Migration distance (pixel)
0 200 400 600 800 1000 1200 1400
Migration distance (pixel)
0 hr 0.5 hr 1 hr
2.5 hr 4 hr1.5 hr
 
 
 
 
 
 
 
 
 
  4
Fig. S2.  In vivo protein expression after cold shock. Synthesis of the proteins in MRE600
wt (grey lines) or MRE600ΔyfiA (black lines) was followed by giving pulses of [35S]-Pro-
mix, as described in Experimental Procedures, immediately before (time 0) or at the times 
following cold shock indicated in the graphs. After chasing with an excess of unlabelled 
Met and Cys, the samples were processed for the electrophoretic separation at 7%, 10% 
and 15% acrylamide concentrations and for the determination of the radioactivity using a 
Molecular Imager (Bio-Rad GS 250). 
The peaks in the graphs correspond to the intensity, expressed as “Arbitrary Units”, of the 
same point of each band present in the lanes of the various gels.  
The black and gray arrows indicate the pick corresponding to CspA and another 
unidentified cold-shock protein, respectively.  
 
  5
0 5 10 15 20 25 30
-0.150
-0.125
-0.100
-0.075
-0.050
-0.025
-0.000
Time (sec)
Fluores
cen
ce
(A.U.
)
A B
0.0 0.5 1.0 1.5 2.0
0.0
0.1
0.2
0.3
0.4
0.5
0.6
Ribosomal subunit (μM)
Ka
pp
(sec
-1
)
 
 
Fig. S3.  A) Concentration dependence of kapp2 from the binding of PY to the 30S subunit 
( �) or the 50S subunit (z). The y-axis intercept gives the value of the backward rate 
constant koff , while the slope of the lines corresponds to the forward rate constant kon of the 
reactions. Standard deviations were calculated from at least 10 different time courses. 
B) Time courses of PYdissociation from30S subunit (grey) or 50S subunit (black) 
monitored by PY_Alexa555 fluorescent change. 0.6 μM of PY_Alexa555 and 0.2 μM of 
30S or 50S subunits were pre-incubated at 15°C and then rapidly mixed with the reaction 
buffer. Further details are given in the text and in Experimental Procedures.  
 
